# Supplementary material for: Bifunctional Chromium-Doped Phenolic Porous Hydrothermal Carbon Catalysts for the Catalytic Conversion of Glucose to 5-Hydroxymethylfurfural
Source: Int J Mol Sci. 2025 Apr 12;26(8):3648. doi: 10.3390/ijms26083648 (PMC12027228; doi:10.3390/ijms26083648)
Supplement: Supplementary file 1 [file ijms-26-03648-s001.zip]

Archive with 1 entries (1 files):
- ijms-3547197-supplementary.pdf
